# Supplementary material for: Controversial causal association between IGF family members and osteoporosis: a Mendelian randomization study between UK and FinnGen biobanks
Source: Front Endocrinol (Lausanne). 2024 Jan 8;14:1332803. doi: 10.3389/fendo.2023.1332803 (PMC10801076; doi:10.3389/fendo.2023.1332803)
Supplement: Supplementary Table 1 — The results of F-statistics and P values for included SNPs. [file Table_1.xlsx]

## Sheet: Sheet1
Exposure	SNP	beta	se	R	F value	P value
IGF-1
	rs12727477	-0.1935	0.0431342	-0.140938	20.1242	8.09394e-06
	rs4721419	0.1982	0.0444295	0.14003	19.9005	9.09494e-06
	rs2949833	0.3203	0.0453362	0.21898	49.9141	3.0311e-12
	rs2054058	0.242	0.054382	0.13976	19.8025	9.56709e-06
	rs1480811	-0.7776	0.166545	-0.146422	21.7996	3.437e-06
	rs896994	-0.1951	0.0434812	-0.14083	20.1331	8.06102e-06
IGF-1 sR
	rs11585007	-0.8999	0.181505	-0.155273	24.5817	8.38996e-07
	rs651007	-0.238	0.0503491	-0.148201	22.3445	2.60597e-06
	rs7158157	-0.2119	0.0473308	-0.140522	20.0435	8.45805e-06
	rs11855900	0.4782	0.107703	0.139383	19.7135	9.99309e-06
IGF-2R
	rs271392	0.2453	0.0540189	0.142491	20.6207	6.29593e-06
	rs10210471	-0.2055	0.0460143	-0.140322	19.9452	8.87095e-06
	rs6710960	-0.3908	0.0831489	-0.147518	22.09	2.97303e-06
	rs3737088	0.595	0.102906	0.180385	33.4312	9.86302e-09
	rs12202350	0.5104	0.0701774	0.224889	52.8965	7.11869e-13
	rs600324	0.9818	0.0639609	0.438281	235.623	7.10886e-48
IGF-LR1
	rs116218444	0.2023	0.043	0.0816365	22.1337	2.51189e-06
	rs11203320	0.1392	0.0306	0.078953	20.6936	5.49541e-06
	rs773613	-0.2612	0.0574	-0.078979	20.7073	5.24807e-06
	rs114434415	-0.5894	0.1301	-0.0786312	20.5242	5.88844e-06
	rs116074628	-0.3828	0.0829	-0.0801359	21.3223	3.89045e-06
	rs11676154	-0.18	0.0397	-0.0786941	20.5572	5.7544e-06
	rs79295555	-0.3765	0.0844	-0.0774329	19.8996	8.12831e-06
	rs10496842	-0.2574	0.0542	-0.0824022	22.5537	2.04174e-06
	rs2729065	0.1274	0.0282	0.0784133	20.4099	6.30957e-06
	rs41456044	0.293	0.0617	0.0823971	22.551	2.04174e-06
	rs1687601	0.1457	0.0317	0.079767	21.1252	4.16869e-06
	rs34166097	0.2779	0.0563	0.0856231	24.3647	7.76247e-07
	rs112255475	0.386	0.0781	0.085732	24.4271	7.76247e-07
	rs71572236	0.1634	0.0334	0.0848682	23.9338	1.02329e-06
	rs1050628	-0.2808	0.0609	-0.0800191	21.2598	3.98107e-06
	rs17593328	-0.2212	0.049	-0.0783539	20.3788	6.30957e-06
	rs149614544	-0.5681	0.1276	-0.0772827	19.822	8.51138e-06
	rs117569167	0.4642	0.1024	0.0786802	20.5499	5.88844e-06
	rs551362676	0.5372	0.1169	0.0797526	21.1175	4.2658e-06
	rs117670081	0.4377	0.0976	0.0778423	20.1119	7.4131e-06
	rs11195131	-0.2741	0.0606	-0.078506	20.4585	6.16595e-06
	rs150328455	0.5001	0.1097	0.0791217	20.7826	5.12861e-06
	rs12419130	-0.3315	0.0709	-0.0811357	21.8612	2.95121e-06
	rs117129835	-0.2951	0.066	-0.0776108	19.9917	7.76247e-06
	rs11614544	-0.1745	0.0375	-0.0807518	21.6535	3.23594e-06
	rs7156375	0.2008	0.0417	0.0835441	23.1876	1.47911e-06
	rs148795348	-0.5629	0.1052	-0.0927573	28.6306	8.70964e-08
	rs201885815	-0.1193	0.0266	-0.077848	20.1149	7.58578e-06
	rs7215994	-0.1164	0.0262	-0.0771197	19.738	9.12011e-06
	rs56061409	0.3019	0.0554	0.0944531	29.6966	4.89779e-08
	rs12459634	-0.7007	0.033	-0.346746	450.854	5.7544e-100
	rs35835993	0.4868	0.0661	0.127179	54.2373	1.77828e-13
	rs1109231	0.1108	0.0249	0.0772413	19.8007	8.70964e-06
	rs12151063	0.1298	0.0256	0.0879342	25.7081	4.16869e-07
	rs146855074	-0.5808	0.0969	-0.103791	35.9257	2.04174e-09
	rs79174543	0.4071	0.0523	0.134294	60.5897	7.24436e-15
	rs753269	-0.1315	0.0297	-0.0768584	19.6037	9.33254e-06
	rs13041016	0.1553	0.031	0.0868906	25.0969	5.62341e-07
	rs466998	0.1938	0.0434	0.0775112	19.9401	7.76247e-06
	rs146679537	-0.3543	0.0783	-0.0785371	20.4748	6.0256e-06
	rs74339111	0.1749	0.038	0.0798776	21.1842	4.2658e-06
IGFBP-1
	rs11119760	-0.2564	0.0574501	-0.140091	19.9184	9.0261e-06
	rs16823100	-0.4588	0.100284	-0.143606	20.9307	5.36204e-06
	rs2674329	0.183	0.0395078	0.145358	21.4554	4.10601e-06
	rs434395	-0.1659	0.0369982	-0.140738	20.1063	8.16902e-06
IGFBP-2
	rs593371	-0.2183	0.0465359	-0.147387	22.0055	3.10299e-06
	rs11106878	-0.4831	0.10548	-0.143902	20.9765	5.23805e-06
	rs2684786	0.2242	0.0471901	0.14901	22.572	2.32498e-06
	rs8096699	-0.1872	0.04	-0.146832	21.9024	3.27002e-06
IGFBP-3
	rs6669129	0.2422	0.0540746	0.140722	20.0614	8.35603e-06
	rs6669445	-0.3766	0.0834478	-0.141699	20.3672	7.17398e-06
	rs2055907	0.2512	0.0557479	0.141484	20.304	7.38295e-06
	rs17238124	0.2356	0.0523905	0.141137	20.223	7.72005e-06
	rs1088937	-0.1829	0.0409722	-0.14033	19.9273	8.96892e-06
	rs2949833	0.428	0.0429935	0.301514	99.1019	2.57988e-22
	rs1494451	0.8122	0.172332	0.148283	22.2123	2.79203e-06
	rs7104996	-0.2198	0.0482441	-0.143092	20.7571	5.85599e-06
	rs4324075	-0.2423	0.0528462	-0.143985	21.0223	5.11399e-06
	rs6024549	0.5274	0.109692	0.150758	23.1169	1.75699e-06
IGFBP-4
	rs17238104	0.2836	0.0626325	0.142161	20.5028	6.67806e-06
	rs4358206	0.264	0.0573913	0.144731	21.16	4.76903e-06
IGFBP-5
	rs985917	-0.2823	0.0605145	-0.147612	21.7622	3.52298e-06
	rs17227559	0.8629	0.194216	0.13982	19.7402	9.87598e-06
	rs999493	-0.2141	0.0444652	-0.151121	23.1842	1.702e-06
	rs7230454	-0.2048	0.0452797	-0.142217	20.4575	6.84605e-06
IGFBP-6
	rs4895708	-0.5203	0.10708	-0.152319	23.6097	1.37101e-06
	rs28399580	-0.3956	0.0885011	-0.140307	19.9809	8.70703e-06
	rs8008349	-0.2078	0.0444587	-0.146937	21.8463	3.36001e-06
IGFBP-7
	rs11573086	0.2424	0.0490192	0.155257	24.453	8.93408e-07
	rs2412776	-0.4429	0.0519409	-0.261202	72.7097	5.5386e-17
	rs35178541	-0.6597	0.141022	-0.14677	21.8836	3.30499e-06
	rs1910778	-0.2382	0.0525596	-0.142214	20.539	6.55994e-06
CTGF
	rs1476040	0.2372	0.0503716	0.147722	22.1747	2.84001e-06
	rs7079519	-0.1945	0.0427849	-0.142714	20.6661	6.15106e-06
	rs1939196	0.2389	0.0474384	0.157655	25.3613	5.63793e-07
	rs10506598	-0.2323	0.0512238	-0.142376	20.5662	6.46696e-06
	rs459596	0.3066	0.0649714	0.148029	22.269	2.713e-06
	rs942319	-0.2238	0.044635	-0.156984	25.1402	6.31699e-07
	rs7189853	-0.3401	0.0759491	-0.140692	20.0525	8.39595e-06
	rs16991615	0.3957	0.0877773	0.141545	20.3221	7.32605e-06
WISP-1
	rs11696092	0.2098	0.0460492	0.143022	20.7571	5.85706e-06
	rs7099446	0.2213	0.0456665	0.151996	23.4837	1.46201e-06
	rs2239908	0.288	0.0441582	0.20287	42.5365	1.104e-10
CYR61
	rs13386825	0.1318	0.0285	0.0802558	21.3866	3.80189e-06
	rs142141791	0.5451	0.1136	0.0832523	23.0248	1.58489e-06
	rs62236264	-0.2247	0.0496	-0.0786291	20.5231	5.88844e-06
	rs79744397	-0.3337	0.0733	-0.0790135	20.7255	5.37032e-06
	rs11720253	0.1628	0.036	0.0784908	20.4505	6.0256e-06
	rs150124694	-0.6365	0.139	-0.0794725	20.9685	4.67735e-06
	rs13164048	0.1301	0.0293	0.077077	19.716	8.91251e-06
	rs13177110	0.2943	0.0653	0.0782263	20.3121	6.60693e-06
	rs57037802	0.1598	0.0358	0.077481	19.9245	8.31764e-06
	rs12212743	0.1304	0.0293	0.0772536	19.8071	8.31764e-06
	rs985246	0.1384	0.0309	0.0777446	20.0611	7.4131e-06
	rs4431633	0.128	0.0285	0.0779561	20.1711	7.07946e-06
	rs62492961	-0.1681	0.0377	-0.0773981	19.8817	8.31764e-06
	rs117589643	-0.3671	0.0769	-0.082827	22.7885	1.8197e-06
	rs10822143	-0.1286	0.0253	-0.0881526	25.8369	3.54813e-07
	rs118018490	-0.2757	0.0601	-0.0796142	21.0438	4.46684e-06
	rs6864	0.1133	0.0249	0.0789734	20.7043	5.24807e-06
	rs78799967	0.3726	0.0821	0.0787693	20.5968	5.7544e-06
	rs56084707	0.48	0.1009	0.0825419	22.6308	1.94984e-06
	rs4766757	0.1623	0.0347	0.0811639	21.8765	2.88403e-06
	rs7307240	0.1933	0.0417	0.0804442	21.4878	3.46737e-06
	rs9707096	-0.1411	0.0289	-0.0846983	23.8374	1.07152e-06
	rs10131696	0.2155	0.0478	0.0782518	20.3254	6.60693e-06
	rs761855	0.1197	0.0268	0.0775281	19.9489	7.76247e-06
	rs17725466	0.337	0.0736	0.0794667	20.9654	4.67735e-06
	rs2825303	-0.1357	0.0303	-0.0777374	20.0574	7.4131e-06
